# Supplementary material for: Mechanical Properties, Physical Properties and VOC Emissions of Three-Layer Particleboards with Recycled Automotive Plastics in the Core Layer
Source: Polymers (Basel). 2025 May 22;17(11):1438. doi: 10.3390/polym17111438 (PMC12157565; doi:10.3390/polym17111438)
Supplement: Supplementary file 1 [file polymers-17-01438-s001.zip]

Archive with 1 entries (1 files):
- polymers-3597724-supplementary.pdf
